# Supplementary material for: Brain-Inspired Multisensory Learning: A Systematic Review of Neuroplasticity and Cognitive Outcomes in Adult Multicultural and Second Language Acquisition
Source: Biomimetics (Basel). 2025 Jun 12;10(6):397. doi: 10.3390/biomimetics10060397 (PMC12190708; doi:10.3390/biomimetics10060397)
Supplement: Supplementary file 1 [file biomimetics-10-00397-s001.zip]

Archive with 2 entries (2 files):
- Sup_Table_S1_Systematic_Review.pdf
- Sup_Table_S2_Abbreviation List.pdf
